# Supplementary material for: Scalable Bayesian Inference for Coupled Hidden Markov and Semi-Markov Models
Source: J Comput Graph Stat. 2019 Sep 18;29(2):238–49. doi: 10.1080/10618600.2019.1654880 (PMC7455056; doi:10.1080/10618600.2019.1654880)
Supplement: Supplemental Material [file UCGS_A_1654880_SM2590.zip]

Archive with 10 entries (10 files):
- SupplementaryMaterial/EcoliFFBScondmod.cpp
- SupplementaryMaterial/EcoliFFBScondmod.o
- SupplementaryMaterial/EcoliFFBScondmod.so
- SupplementaryMaterial/iFFBSalgorithm.r
- SupplementaryMaterial/MCMC_using_iFFBS.r
- SupplementaryMaterial/MCMC_using_MHiFFBS.r
- SupplementaryMaterial/MHiFFBSalgorithm.r
- SupplementaryMaterial/Readme.txt
- SupplementaryMaterial/SimulatedData.r
- SupplementaryMaterial/Supplement.pdf
