# Supplementary material for: Scalable Bayesian Inference for Coupled Hidden Markov and Semi-Markov Models
Source: J Comput Graph Stat. 2019 Sep 18;29(2):238–49. doi: 10.1080/10618600.2019.1654880 (PMC7455056; doi:10.1080/10618600.2019.1654880)
Supplement: Supplemental Material [file UCGS_A_1654880_SM2590.zip › SupplementaryMaterial/iFFBSalgorithm.r]

########## iFFBS algorithm  ############
########################################

dyn.load("EcoliFFBScondmod.so") # Parallel computing in R with C++


FFBS <- function(a, b, pr, mu, cow, s, X, thetaR, thetaF, ObservedR, ObservedF, maxs)
{
    # cow: index of cow to be updated
    # s: the day that a cow from the pen withdrawn
    # maxs: number of days
    # a: external infection rate
    # b: with-in pen infection rate
    # m0: mean infectious period - 1
    # pr: 1/(1+m0)
    # mu: initial probability of infection
    # ObservedR, ObservedF: Observed test results for RAMS and faecal respectively
    # thetaR, thetaF : sensitivity of the RAMS and faecal test respectively
    # X: infection status matrix

    CP1 <- matrix(0,s,2)
    CP2 <- matrix(0,s,2)
    CP2rest <- matrix(0,s,2)
    Binary <- c(0,1)
    I <- apply(X[-cow, ], 2, function(x) sum(x, na.rm = T))
    likelihood <- rep(NA,s)
    ncows <- dim(X)[1]
    Xrest <- X[-cow, ]
    
    
    # for t=1
    CP1[1, ] <- mu^Binary * (1-mu)^(1-Binary)
    prob_star <- c(1,1)
    prob_star <- prob_star* 0^(((ObservedR[1] == 1) | (ObservedF[1] == 1)) * (Binary == 0))
    prob_star <- prob_star* (thetaR * thetaF)^(((ObservedR[1]== 1) & (ObservedF[1] == 1)) * (Binary == 1))
    prob_star <- prob_star* (thetaR * (1-thetaF))^(((ObservedR[1] == 1) & (ObservedF[1] == 0)) * (Binary == 1))
    prob_star <- prob_star* (thetaF * (1-thetaR))^(((ObservedR[1] == 0) & (ObservedF[1] == 1)) * (Binary == 1))
    prob_star <- prob_star* ((1-thetaF) * (1-thetaR))^(((ObservedR[1] == 0) & (ObservedF[1] == 0)) * (Binary == 1))
    CP2rest[1, ] <- .Call("EcoliFFBScondmod", as.integer(Xrest[,2]), as.integer(Xrest[,1]), as.integer(c-1),as.double(I[1]), as.double(I[1]+1),as.double(a),as.double(b), as.double(pr))
    
    
    prob_star <- prob_star *  CP1[1,] * CP2rest[1, ]
    
    CP2[1,] <- prob_star / sum(prob_star)
    
    
    if (s==maxs)
    {
        
        for (t in 2:(s-1))
        {
            p00 <- exp(-a - b*I[t-1])
            p10 <- pr
            CP1[t, 1] <- p00*(CP2[t-1, 1]) + p10*CP2[t-1,2]
            CP1[t, 2] <- (1-p00)*(CP2[t-1, 1]) + (1-p10)*CP2[t-1,2]
            cowsnotNA <- which(!is.na(Xrest[, t+1]))
            CP2rest[t, ] <- .Call("EcoliFFBScondmod", as.integer(Xrest[cowsnotNA,t+1]), as.integer(Xrest[cowsnotNA,t]), as.integer(length(cowsnotNA)),as.double(I[t]), as.double(I[t]+1),as.double(a),as.double(b), as.double(pr))
            
            if ( is.na(ObservedR[t])==TRUE)
            {
                prob_star <- CP1[t, ] * CP2rest[t, ]
                CP2[t,] <- prob_star / sum(prob_star)
            } else {
                prob_star <- c(1,1)
                prob_star <- prob_star* 0^(((ObservedR[t] == 1) | (ObservedF[t] == 1)) * (Binary == 0))
                prob_star <- prob_star* (thetaR * thetaF)^(((ObservedR[t]== 1) & (ObservedF[t] == 1)) * (Binary == 1))
                prob_star <- prob_star* (thetaR * (1-thetaF))^(((ObservedR[t] == 1) & (ObservedF[t] == 0))* (Binary == 1))
                prob_star <- prob_star* (thetaF * (1-thetaR))^(((ObservedR[t] == 0) & (ObservedF[t] == 1))* (Binary == 1))
                prob_star <- prob_star* ((1-thetaF) * (1-thetaR))^(((ObservedR[t] == 0) & (ObservedF[t] == 0)) *(Binary == 1))
                prob_star <- prob_star *  CP1[t,]* CP2rest[t, ]
                CP2[t,] <- prob_star / sum(prob_star)
            }
        }
        
        t<- s
        p00 <- exp(-a - b*I[t-1])
        p10 <- pr
        CP1[t, 1] <- p00*(CP2[t-1, 1]) + p10*CP2[t-1,2]
        CP1[t, 2] <- (1-p00)*(CP2[t-1, 1]) + (1-p10)*CP2[t-1,2]
        
        if ( is.na(ObservedR[t])==TRUE)
        {
            CP2[t, ] <- CP1[t, ]
        } else {
            prob_star <- c(1,1)
            prob_star <- prob_star* 0^(((ObservedR[t] == 1) | (ObservedF[t] == 1)) * (Binary == 0))
            prob_star <- prob_star* (thetaR * thetaF)^(((ObservedR[t]== 1) & (ObservedF[t] == 1)) * (Binary == 1))
            prob_star <- prob_star* (thetaR * (1-thetaF))^(((ObservedR[t] == 1) & (ObservedF[t] == 0))* (Binary == 1))
            prob_star <- prob_star* (thetaF * (1-thetaR))^(((ObservedR[t] == 0) & (ObservedF[t] == 1))* (Binary == 1))
            prob_star <- prob_star* ((1-thetaF) * (1-thetaR))^(((ObservedR[t] == 0) & (ObservedF[t] == 0)) *(Binary == 1))
            prob_star <- prob_star *  CP1[t,]
            CP2[t,] <- prob_star / sum(prob_star)
        }
    } else {
        
        for (t in 2:s)
        {
            p00 <- exp(-a - b*I[t-1])
            p10 <- pr
            CP1[t, 1] <- p00*(CP2[t-1, 1]) + p10*CP2[t-1,2]
            CP1[t, 2] <- (1-p00)*(CP2[t-1, 1]) + (1-p10)*CP2[t-1,2]
            cowsnotNA <- which(!is.na(Xrest[, t+1]))
            CP2rest[t, ] <- .Call("EcoliFFBScondmod", as.integer(Xrest[cowsnotNA,t+1]), as.integer(Xrest[cowsnotNA,t]), as.integer(length(cowsnotNA) ),as.double(I[t]), as.double(I[t]+1),as.double(a),as.double(b), as.double(pr))
            
            if ( is.na(ObservedR[t])==TRUE)
            {
                prob_star <- CP1[t, ] * CP2rest[t, ]
                CP2[t,] <- prob_star / sum(prob_star)
                
            } else {
                prob_star <- c(1,1)
                prob_star <- prob_star* 0^(((ObservedR[t] == 1) | (ObservedF[t] == 1)) * (Binary == 0))
                prob_star <- prob_star* (thetaR * thetaF)^(((ObservedR[t]== 1) & (ObservedF[t] == 1)) * (Binary == 1))
                prob_star <- prob_star* (thetaR * (1-thetaF))^(((ObservedR[t] == 1) & (ObservedF[t] == 0))* (Binary == 1))
                prob_star <- prob_star* (thetaF * (1-thetaR))^(((ObservedR[t] == 0) & (ObservedF[t] == 1))* (Binary == 1))
                prob_star <- prob_star* ((1-thetaF) * (1-thetaR))^(((ObservedR[t] == 0) & (ObservedF[t] == 0)) *(Binary == 1))
                prob_star <- prob_star *  CP1[t,]* CP2rest[t, ]
                CP2[t,] <- prob_star / sum(prob_star)
            }
        }
        
        
    }
    
    
    # Backward Sampling
    
    pbs <- CP2[s, 2]
    X[cow,s] <- rbinom(1, 1, prob=pbs)
    likelihood[s] <- ifelse(X[cow,s] == 1, pbs, 1-pbs)
    
    for (t in (s-1):1)
    {
        p11 <- 1-pr
        p10 <- pr
        
        if (X[cow,t+1] == 1)
        { pbs <- (p11*CP2[t,2])/(CP1[t+1, 2])
            X[cow, t] <- rbinom(1, 1, prob=pbs)
            likelihood[t] <- ifelse(X[cow,t] == 1, pbs, 1-pbs) 
        } else {
            pbs <- (p10*CP2[t, 2])/(CP1[t+1,1])
            X[cow, t] <- rbinom(1, 1, prob=pbs) 
            likelihood[t] <- ifelse(X[cow,t] == 1, pbs, 1-pbs)
        }    
    } 
    list(X[cow, ], sum(log(likelihood)))
}
