# Supplementary material for: Scalable Bayesian Inference for Coupled Hidden Markov and Semi-Markov Models
Source: J Comput Graph Stat. 2019 Sep 18;29(2):238–49. doi: 10.1080/10618600.2019.1654880 (PMC7455056; doi:10.1080/10618600.2019.1654880)
Supplement: Supplemental Material [file UCGS_A_1654880_SM2590.zip › SupplementaryMaterial/MCMC_using_MHiFFBS.r]

# 
# MCMC for Markov Model using MHiFFBS algorithm to update the hidden states
# 
#

require("compiler")
enableJIT(3)
require(doParallel)
require(foreach) # parallel computing 
registerDoParallel(2) # here we can use up to number of pens depending on how many cores our machine has

##############################

# Input data
source("SimulatedDataMarkovModel.r") 

source("MHiFFBSalgorithm.r")


#########################################################
#########################################################


### Find number of true positives

Positives <- function(R,F,Y)
{
    R <- as.vector(R)
    F <- as.vector(F)
    Y <- as.vector(Y)
    remove_NA <- cbind(R,F,Y)
    remove_NA <- subset(remove_NA, R>-1 & F>-1 & Y >-1) # removed NA
    R <- remove_NA[,1]
    F <- remove_NA[,2]
    Y <- remove_NA[,3]
    data_n11 <- subset(remove_NA, R==1 & F ==1 & Y==1)
    Y1 <- dim(data_n11)[1]
    data_n10 <- subset(remove_NA, R==1 & F ==0 & Y==1)
    Y2 <- dim(data_n10)[1]
    data_n01 <- subset(remove_NA, R==0 & F ==1 & Y==1)
    Y3 <- dim(data_n01)[1]
    data_n00 <- subset(remove_NA, R==0 & F ==0 & Y==1)
    Y4 <- dim(data_n00)[1]
    return(cbind(Y1,Y2,Y3,Y4))
}


log_like <- function(ObservedR, ObservedF, Pens, thetaR, thetaF)
{
    Posit <- Positives(ObservedR,ObservedF,Pens)
    Y1 <- Posit[1]
    Y2 <- Posit[2]
    Y3 <- Posit[3]
    Y4 <- Posit[4]
    lik1 <- Y1 * log(thetaR*thetaF)
    lik2 <- Y2 * log(thetaR*(1-thetaF))
    lik3 <- Y3 * log((1-thetaR)*thetaF)
    lik4 <- Y4 * log((1-thetaR)*(1-thetaF))
    log_like <- lik1 + lik2 + lik3 + lik4
    return(log_like )
}


log_priorX <- function(a, b, m0, k, mu,c, s, zp, zo, jj)
{
    
    likeo <- 0
    likep <- 0
    # for t=1
    inf<-length(which(zp[,1]==1))
    likep<-likep+(c-inf)*log(1-mu)+inf*log(mu)
    
    inf<-length(which(zo[,1]==1))
    likeo<-likeo+(c-inf)*log(1-mu)+inf*log(mu)
    
    
    for (j in 1:(s-1)) {
        avoid<-length(which(zp[,j]==0 & zp[,j+1]==0))
        infec<-length(which(zp[,j]==0 & zp[,j+1]==1))
        inf<-length(which(zp[,j]==1))
        likep<-likep+avoid*(-a-inf*b)+infec*log(1-exp(-a-inf*b))
        
        avoid<-length(which(zo[,j]==0 & zo[,j+1]==0))
        infec<-length(which(zo[,j]==0 & zo[,j+1]==1))
        inf<-length(which(zo[,j]==1))
        likeo<-likeo+avoid*(-a-inf*b)+infec*log(1-exp(-a-inf*b))
        
    }
    
    cc  <- jj
    v <- zp[cc,]
    L<-max(which(!is.na(v)))
    inf<-which(v[1:(L-1)]==0 & v[2:L]==1)
    rem<-which(v[1:(L-1)]==1 & v[2:L]==0)
    if (v[1]==1 && length(rem)>0) {
        likep<-likep + pnbinom(rem[1]-min.infection - 1 , size=k, mu=m0, lower.tail = FALSE, log.p = TRUE) - log(m0 + 1)
        #P(D=rem[1])
        rem<-setdiff(rem,rem[1])
    }
    if (v[L]==1 && length(inf)>0) {
        likep<-likep+pnbinom(L-inf[length(inf)]-min.infection-1,k,mu=m0,lower.tail=FALSE,log.p=TRUE)
        inf<-setdiff(inf,inf[length(inf)])
    }
    if (min(v[1:L])==1) {likep<-likep + pnbinom(L-min.infection-1,k,mu=m0,lower.tail=FALSE,log.p=TRUE)}# rare case of always colonised.
    if (length(inf)!=length(rem)) {cat("inf/rem error:",length(inf),length(rem),"\n")}
    if (length(inf)>0) {
        
        likep<-likep+sum(dnbinom(rem-inf-min.infection,k,mu=m0,log=TRUE))
        
    }
    
    
    v <- zo[cc,]
    L<-max(which(!is.na(v)))
    inf<-which(v[1:(L-1)]==0 & v[2:L]==1)
    rem<-which(v[1:(L-1)]==1 & v[2:L]==0)
    if (v[1]==1 && length(rem)>0) {
        likeo<-likeo + pnbinom(rem[1]-min.infection - 1 , size=k, mu=m0, lower.tail = FALSE, log.p = TRUE) - log(m0 + 1)
        #P(D=rem[1])
        rem<-setdiff(rem,rem[1])
    }
    if (v[L]==1 && length(inf)>0) {
        likeo<-likeo+pnbinom(L-inf[length(inf)]-min.infection-1,k,mu=m0,lower.tail=FALSE,log.p=TRUE)
        inf<-setdiff(inf,inf[length(inf)])
    }
    if (min(v[1:L])==1) {likeo<-likeo + pnbinom(L-min.infection-1,k,mu=m0,lower.tail=FALSE,log.p=TRUE)}# rare case of always colonised.
    if (length(inf)!=length(rem)) {cat("inf/rem error:",length(inf),length(rem),"\n")}
    if (length(inf)>0) {
        likeo<-likeo+sum(dnbinom(rem-inf-min.infection,k,mu=m0,log=TRUE))
    }
    
    return(likep-likeo)
}


## Hamiltonian

grad <- function(a, b, m0, c, s,  p, Pens)
{
    
    likea <- 0
    likeb <- 0
    likem0 <- 0
    
    a <- exp(a)
    b <- exp(b)
    
    
    if ( m0 > 0)
    {
        for (pen in 1:p)
        {
            z <- Pens[,,pen]
            
            for (j in 1:(s-1)) {
                avoid<-length(which(z[,j]==0 & z[,j+1]==0))
                infec<-length(which(z[,j]==0 & z[,j+1]==1))
                inf<-length(which(z[,j]==1))
                ratio <- exp(-a-inf*b)/(1-exp(-a-inf*b))
                likea<-likea -avoid*a + a*infec*ratio
                likeb<-likeb -avoid*inf*b + infec*ratio*inf*b
                n10 <-length(which(z[,j]==1 & z[,j+1]==0))
                n11 <-length(which(z[,j]==1 & z[,j+1]==1))
                likem0 <-likem0  + n11/m0 - (n11+n10)/(m0+1)
            }
        }
        likea <- likea + a1 - b1 * a
        likeb <- likeb + a2 - b2 * b
        likem0 <- likem0 + (a3 - 1)/m0 - b3
        
        return(c(likea, likeb,  likem0))
    } else {return(c(log(likea), log(likeb), log(likem0)))}
}

log_post <- function(a, b, m0, c, s, p, Pens)
{
    a <- exp(a)
    b <- exp(b)
    
    like <- 0
    if (m0 > 0)
    {
        for (pen in 1:p)
        {
            z <- Pens[,,pen]
            
            for (j in 1:(s-1)) {
                avoid<-length(which(z[,j]==0 & z[,j+1]==0))
                infec<-length(which(z[,j]==0 & z[,j+1]==1))
                inf<-length(which(z[,j]==1))
                like<-like+avoid*(-a-inf*b)+infec*log(1-exp(-a-inf*b))
                n10 <-length(which(z[,j]==1 & z[,j+1]==0))
                n11 <-length(which(z[,j]==1 & z[,j+1]==1))
                like <- like + n11*log(m0) -(n11+n10)*log(m0+1)
            }
        }
        a_prior <- dgamma(a, shape = a1, rate = b1, log = TRUE) +log(a)
        b_prior <-  dgamma(b, shape = a2, rate = b2, log = TRUE) +log(b)
        m0_prior <- dgamma(m0, shape = a3, rate = b3, log = TRUE)
        logprior <- a_prior + b_prior + m0_prior
        return(like + logprior)
    } else {return(log(like))}
}


HMC <- function(cura, curb,  curm0, c, s, pen, Pens, epsilon, L)
{
    
    q <- c(cura, curb, curm0)
    p <- rnorm(length(q), 0,1)
    curp <- p
    
    p <- p + epsilon *grad(q[1], q[2], q[3], c, s,  pen, Pens)/2
    
    L <- ceiling(runif(1)*L)-1
    
    for (i in 1:L)
    {
        q <- q + epsilon*p
        if (i!=L) {p <- p + epsilon *grad(q[1], q[2], q[3], c, s,  pen, Pens) }
    }
    
    p <- p + epsilon *grad(q[1], q[2], q[3], c, s,  pen, Pens)/2
    p <- -p
    
    ProposedH  <-  -log_post(q[1], q[2], q[3], c, s, pen, Pens) + 0.5*sum(p^2)
    CurrentH <-  -log_post(cura, curb, curm0, c, s, pen, Pens) + 0.5*sum(curp ^2)
    ap <- -ProposedH + CurrentH
    alpha <- min(1,exp(ap))
    u <- runif(1)

    if (u < alpha)
    { return(c(q, ProposedH))
    } else {return(c(cura, curb, curm0, CurrentH))}
}

# Update hidden states


targetX <- function(jj, a, b, m0, k, mu, c, s, XS, X, thetaR, thetaF, ObservedR, ObservedF, prop_PenS, prop_Pen)
{
    
    l1 <- log_like(ObservedR[jj,], ObservedF[jj, ], XS[jj,], thetaR, thetaF) - log_like(ObservedR[jj,], ObservedF[jj, ], X[jj,], thetaR, thetaF)
    l2 <- log_priorX(a, b, m0, k, mu, c, s, XS, X, jj)
    l3 <- prop_Pen - prop_PenS
    logposterior <- l1 + l2 + l3
    return(logposterior)
}

findX <- function(x, Pens,lik_Pen, tNA, thetaR, thetaF, ObservedR, ObservedF)
{
    lik_PenS <- rep(NA, c)
    for (jj in 1:c)
    {
        PensS <- Pens
        rr <- FFBS(exp(x[1]), exp(x[2]), 1/(x[3]+1), x[4], jj, tNA[jj], Pens, thetaR, thetaF, ObservedR[jj,], ObservedF[jj,])
        
        PensS[jj,] <- rr[[1]]
        lik_PenS[jj] <- rr[[2]]
        
        alpha <- min(1,exp( targetX(jj,exp(x[1]), exp(x[2]), x[3], 1, x[4], c, s, PensS, Pens, thetaR, thetaF, ObservedR, ObservedF, lik_PenS[jj], lik_Pen[jj]) ))
        
        u <- runif(1)
        
        if (u < alpha)
        {
            Pens[jj ,] <- PensS[jj,]
            lik_Pen[jj] <- lik_PenS[jj]
        }
    }
    list(Pens,lik_Pen)
}


#################### MCMC algorithm #####################
#########################################################


MCMCMarkovModelusingMHiFFBS <- function(N, burn, init1, init2, init3, init4,c, s, init5, init6, ObservedR, ObservedF, Pensinit, lik_Peninit, tNA)
{
  # N: number of iterations
  # burn: burn in period
  # init*: initial values
  # s: sampling period
  # c: number of cows in a pen
  # ObservedR, ObservedF: Observed RAMS and faecal data, respectively
  # Pensinit: initial infection status matrix
  # lik_Peninit: likelihood of initial infection status matrix
  # tNA: matrix with the day that a cow withdrawn from the study
  
  # we use the transformation log(a), log(b)
    
  out <- rep(NA, 6)
  sum_X <- rep(NA,p)
  
  x <- cbind(init1, init2, init3, init4)
  thetaR <- init5
  thetaF <- init6
  Pens <- Pensinit
  lik_PenS <- matrix(NA, c, p)
  lik_Pen <- lik_Peninit
  epsilon <- 0.03
  L <- 30


  for (i in 1:N)
  { 
    
    
    ### Sample augmented data
    
    
    rr1 <- foreach(kk=1:p) %dopar% {
        findX(x, Pens[,,kk],lik_Pen[,kk], tNA[,kk], thetaR, thetaF, ObservedR[,,kk], ObservedF[,,kk] )
    }
    
    
    for (kk in 1:p)
    {
        Pens[ , ,kk] <- rr1[[kk]][[1]]
        lik_Pen[,kk] <- rr1[[kk]][[2]]
    }
    
    # Hamiltonian for updating a, b, m0
    
    x[1:3] <- HMC(x[1], x[2], x[3], c, s, p, Pens, epsilon, L)[1:3]
    
    # Gibbs Sampling for parameter mu
    
    Ininf <- sum(Pens[ ,1,])
    x[4] <- rbeta(n = 1, shape1 = Ininf + a4, shape2 = (c*p) - Ininf + b4, ncp = 0)
    
    
    # Gibbs Sampling for thetaR, thetaF
    
    Posit <- Positives(ObservedR,ObservedF,Pens)
    Y1 <- Posit[1]
    Y2 <- Posit[2]
    Y3 <- Posit[3]
    Y4 <- Posit[4]
    thetaR <- rbeta(n = 1, shape1 = Y1 + Y2 + a5, shape2 = Y3 + Y4 + b5, ncp = 0)
    thetaF <- rbeta(n = 1, shape1 = Y1 + Y3 + a6, shape2 = Y2 + Y4 + b6, ncp = 0)
    
    out <- rbind(out, c(exp(x[1:2]), x[3:4], thetaR, thetaF) )
    
    sum_X<- rbind(sum_X, apply(Pens, 3, function(x) sum(x, na.rm=T)) )
    
    # adjust epsilon
    
    if (((i%%100) == 0) & (i<=burn))  {
        acc <- length(which(diff(out[(i-99):i,1])!=0))/99
        y <- 1 + 1000*(acc-0.7)*(acc-0.7)*(acc-0.7)
        if (y < 0.9) {epsilon <- 0.9*epsilon
        } else if (y > 1.1) { epsilon <- 1.1*epsilon}
    }
    
  }
  list(out, sum_X, epsilon)
}


# prior parameters


a1 <- 1 # for parameter a
b1 <- 1 # for parameter a
a2 <- 1 # for parameter b
b2 <- 1 # for parameter b
a3 <- 0.01 # for parameter m0
b3 <- 0.01 # for parameter m0
a4 <- 1 # for parameter mu
b4 <- 1 # for parameter mu
a5 <- 1 # for parameter thetaR
b5 <- 1 # for parameter thetaR
a6 <- 1 # for parameter thetaF
b6 <- 1 # for parameter thetaF


# initial values

mu1 <- mu2 <- mu3 <- 0
init1 <- init2 <- init4 <- 0.02
init3 <- 11
init5 <- init6 <- 0.5


Pens_starold <- array(0, c(c,s,p))
for (i in 1:p)
{
    Pens_starold[ , ,i] <- simul(c, s, init1, init2, init3, init4)
}

Pens_star <- array(NA, c(c,s,p))
for (i in 1:p)
{
    for (j in 1:c)
    {
        Pens_star[j,1:tNA[j,i],i] <- Pens_starold[j,1:tNA[j,i],i]
    }
}


Pens_new <- Pens_star
lik_Pen <- matrix(NA, c, p)

for (ii in 1:p)
{
    for (jj in 1:c)
    {
        rr <- FFBS(init1, init2, 1/(init3+1), init4, jj, tNA[jj,ii], Pens_new[,,ii], init5, init6, ObservedR[jj,,ii], ObservedF[jj,,ii])
        Pens_new[jj, ,ii] <- rr[[1]]
        lik_Pen[jj,ii] <- rr[[2]]
    }
    
}

Pensinit <- Pens_new
lik_Peninit <- lik_Pen
min.infection <- 1


N <- 11000 # number of iterations
burn <- 1000 # burn in period


Output1 <- MCMCMarkovModelusingMHiFFBS(N, burn,log(init1), log(init2), init3, init4,c, s, init5, init6, ObservedR, ObservedF, Pensinit, lik_Peninit, tNA)
Output <- Output1[[1]][-1, ]
sum_X <- Output1[[2]][-1, ]
epsilon <- Output1[[3]]
